# Supplementary material for: A Novel Synthetic Antibody Library with Complementarity-Determining Region Diversities Designed for an Improved Amplification Profile
Source: Int J Mol Sci. 2022 Jun 2;23(11):6255. doi: 10.3390/ijms23116255 (PMC9181208; doi:10.3390/ijms23116255)
Supplement: Supplementary file 1 [file ijms-23-06255-s001.zip]

Archive with 1 entries (1 files):
- ijms-1699363-supplementary.pdf
